# Supplementary material for: A multi-factorial analysis of response to warfarin in a UK prospective cohort
Source: Genome Med. 2016 Jan 6;8:2. doi: 10.1186/s13073-015-0255-y (PMC4702374; doi:10.1186/s13073-015-0255-y)
Supplement: Additional file 1: Sheet 1. — Interaction coefficients of drugs known to be interacting with warfarin. Drugs known to interact with warfarin were classified according to their effect on warfarin dosing, with a plus sign for potentiating drugs, and minus for the opposite effect, the absolute value representing the scale of the effect. When several of these drugs were used concomitantly the sum of these coefficients was used. Sheet 2. List of all concomitant drugs taken by patients. Sheet 3. Top signals from linear regressions on SMWD. P values marked with an asterisk were obtained from the regression only adjusting for non-genetic factors, while other P values where obtained from a multiple regression after conditioning on rs9923231, rs1799853 and rs1057910. Sheet 4. Top signals from logistic regressions on INR >4 during first week of treatment. P values marked with an asterisk were obtained from the regression only adjusting for non-genetic factors, while other P values where obtained from a multiple regression after conditioning on rs2288004 and rs1072753. P values for rs9923231, CYP2C9 *2 and *3 are reported, albeit they were not the most statistically significant signals in their respective region. 95 % confidence intervals for odds ratios are indicated in parentheses. (XLSX 28 kb) [file 13073_2015_255_MOESM1_ESM.xlsx]

## Sheet: Sheet1
List of drugs known to interact with warfarin dosing, and their attributed interaction coefficient
Medication	Interaction coefficient
Azathioprine	-1
Carbamazepine	-1
Primidone	-1
Vitamin K	-1
Allopurinol	+1
Aspirin	+1
Bicalutamide	+1
Ciprofloxacin	+1
Clarithromycin	+1
Clopidogrel	+1
Cotrimoxazole	+1
Danazol	+1
Dipyridamole	+1
Erythromycin	+1
Esomeprazole	+1
Etoricoxib	+1
Glucosamine	+1
Ibuprofen	+1
Meloxicam	+1
Metronidazole	+1
Mirtazapine	+1
Omeprazole	+1
Paracetamol	+1
Rosuvastatin	+1
Simvastatin	+1
Tamoxifen	+1
Venlafaxine	+1
Amiodarone	+2

## Sheet: Sheet2
Concomitant drugs taken by patients in the cohort
Acetazolamide
Acyclovir
Albuterol
Albuterol sulfate
Alendronate
Alfacalcidol
Alfuzosinl
Alverine citrate
Amiloride hydrochloride
Aminophyline
Aminophylline
Amitriptyline
Amlodipine
Amoxicillin
Anastrazole
Antibiotic (Unknown)
Ascorbic Acid
Atenolol
Atorvastatin
Baclofen
Beclomethasone
Bendroflumethiazide
Benzalkonium chloride
Betahistine
Betamethasone
Bifidobacterium bifidum BF2
Bisoprolol
brinzolamide
Budesonide
Bumetanide
Buprenorphine
Cabergoline
Calcitriol
Calcium (carbonate, lactate, gluconate)
Candesartan cilexetil
Captopril
Carbimazole
Carbocysteine
Carvedilol
Cefaclor
Cefalexin
Ceftriaxone
Cefuroxime
Cephalexin
Cetirizine
chlordiazepoxide
Chlorphenamine
Chlorpromazine
Cinacalcet
Citric acid monohydrate
Clavulanic Acid
Clonidine
Clotrimazole
Clozapine
Co-Amilofruse
Co-Amilozide
Co-Amoxiclav
Co-codamol
Codanthramer
Codeine
Co-Dydramol
Colistimethate sodium
Cortisone
Cyclizine
Cyclophosphamide
Cyclosporine
Cyproterone
Darbepoetin alfa
Dexamethasone
Dextroamphetamine
Diazepam
Diethylstilbestrol
Digoxin
Dihydrocodeine
Diltiazem
Dimethicone
Docusate sodium
Domperidone
Dorzolamide
Dosulepin
Doxazosin
Doxepin
Doxycycline
Dutasteride
Enalapril
Erythropoeitin
Escitalopram
Etidronate Disodium
Evorel Patches
Ezitimibe
Famotidine
Felodipine
Fenofibrate
Ferrous Sulphate
Finasteride
Flecainide
Flucloxacillin
Fludrocortisone
Fluorouracil
Flupenthixol
Fluphenazine Decanoate
Fluticasone proprionate
Folic Acid
Formoterol fumarate
Fosinopril
Frumil
Fucidin
Furosemide
Fusidic acid
Gabapentin
Gamma-linoleic acid
Gentamycin
Ginkgo Biloba
Glandosane
Gliclazide
Glimepiride
Glycerin
Glyceryl trinitrate
Goserelin acetate
Granisetron
Haloperidol
Hydralazine
Hydrochlorothiazide
Hydrocortisone
Hydroxycobalamin
Hydroxyzine
Hyoscine
Hypromellose
Ibuprofen gel
Imidapril
Imipramine
Indapamide
Influenza Vaccine
Insulin
Ipratropium
Irbesartan
Isosorbide
Kapake
Labetolol
Lacidipine
Lactulose
Lamotrigine
Lansoprazole
Latanoprost
Lercanidipine hydrochloride
Levobunolol hydrochloride
Levo-cetirizine
Lisinopril
Lithium
Loperamide
Lorazepam
Lormetazepam
Losartan
Magnesium trisilicate
Mebeverine
Medroxyprogesterone
Megestrol Acetate
Metformin
Methadone
Methotrexate
Metoclopramide
Metolazone
Metoprolol
Microgynon
Midodrine
Migril
Misoprostol
Mizolastine
Montelukast
Morphine
Moxonidine
Mucopolysaccharide polysulphate
Naftidofuryl
Nebivolol
Nicorandil
Nicotine
Nifedipine
Nitrofurantoin
Nizatidine
Norethisterone
Nystatin
Ondansetron
Orlistat
Oxybutynin
Oxycodone
Oxytetracycline
Pamidronate
Pantoprazole
Paracetamol
Penicillamine
Penicillin
Perindopril
Pioglitazone
Pneumonia Vaccine
Polyethylene glycol
Potassium Chloride
Pravastatin
Prednisolone
Pregabalin
Prempak-C (conjugated estrogens)
Prochlorperazine
Procyclidine
Pseudoephedrine
Quetiapine
Quinapril
Quinine
Rabeprazole
Ramipril
Ranitidine
Risedronate
Rosiglitazone
Salmeterol
Seretide
Sevelamer hydrochloride
Sildenafil
Sodium (alginate, bicarbonate, docusate)
Solpadol
Sotalol
Spironolactone
Sumatriptan
Tamsulosin
Telmisartan
Temazepam
Terbinafine
Terbutaline
Tetracycline
Thiamine
Tiotropium bromide monohydrate
Tolterodine
Trandolapril
Trimethoprim
Trospium chloride
Valsartan
Verapamil
vitamins (A, B, C, D, E)
Zinc sulfate monohydrate
Zoledronic Acid
Zolpidem tartrate
Zopiclone

## Sheet: Sheet3
Top hits from the regression on SMWD
											Stable Mean Weekly Dose (SD) in mg/week
Variant id	Chromosome	Position	Locus	Localization	Alleles	MAF	Beta	P	Hardy-Weinberg P	Status	hom minor	het	hom major
rs9923231	16	31015190	VKORC1	Upstream	T/C	0.3622	-0.9784 (0.07447)	9.26E-32*	1	genotyped	16.2 (6.33)	26.73 (9.81)	37.17 (15.97)
rs4917639	10	96715525	CYP2C9 (composite)	Intronic	C/A	0.2075	-0.8794 (0.107)	5.26E-15*	0.5694	genotyped	13.55 (8.61)	24.06 (10.71)	32.39 (14.7)
rs1057910	10	96731043	CYP2C9 (*3)	Non-Synonymous Coding	C/A	0.07384	-1.163 (0.192)	3.95E-09*	0.2634	genotyped	7.82 (1.39)	19.42 (6.87)	30.39 (14.37)
6-106244024	6	106244024	PREP, PRDM1	Intergenic	T/C	0.04641	0.8896 (0.1488)	6.15E-09	0.1872	imputed	35.05 (0)	44.55 (25.31)	28.12 (12.39)
11-15383178	11	15383178	INSC, SOX6	Intergenic	T/C	0.01125	-4.879 (0.8162)	6.23E-09	1	imputed	NaN (NA)	3.5 (NA)	29.45 (14.28)
rs112942398	10	69867728	DNA2	Intronic	T/G	0.1528	0.5263 (0.09187)	2.40E-08	1	imputed	62.37 (33.4)	32.59 (15.36)	27.27 (12.08)
13-74957157	13	74957157	TBC1D4	Upstream	G/A	0.04712	0.8612 (0.1573)	9.02E-08	0.6648	imputed	NaN (NA)	39.34 (23.21)	28.36 (12.73)
rs10865806	3	26779958	LRRC3B,NEK10	Intergenic	G/A	0.4606	-0.3499 (0.06481)	1.33E-07	0.8801	imputed	26.26 (11.86)	27.6 (12.41)	34.62 (17.42)
rs265537	10	83079623	SH2D4B, NRG3	Intergenic	A/G	0.01195	-1.811 (0.3366)	1.47E-07	1	imputed	NaN (NA)	19.88 (8.91)	29.58 (14.36)
rs12298924	12	127992821	GLT1D1	Intronic	A/G	0.01761	1.194 (0.2294)	3.55E-07	1	genotyped	NaN (NA)	45.89 (20.18)	28.69 (13.65)
rs154097	5	151427824	GLRA1, NMUR2	Intergenic	G/C	0.1786	0.418 (0.08081)	4.14E-07	0.2525	genotyped	34.76 (16.52)	31.47 (16.88)	28.23 (12.97)
rs1799853	10	96692037	CYP2C9 (*2)	Non-Synonymous Coding	A/G	0.1262	-0.7247 (0.1408)	4.70E-07	0.01019	genotyped	6.13 (1.26)	24.22 (11.67)	31.16 (14.67)
7-39487731	7	39487731	POU6F2, C7orf36	Intergenic	T/C	0.1716	0.4235 (0.08259)	5.18E-07	0.2908	imputed	39.34 (13.8)	31.4 (16.75)	27.95 (12.85)
rs9574200	13	77706930	EDNRB, POU4F1	Intergenic	T/C	0.2208	-0.3977 (0.07868)	7.36E-07	0.4472	genotyped	23.12 (9.52)	26.43 (11.23)	31.49 (15.73)
rs522776	19	7525522	PNPLA6	Synonymous coding	A/G	0.03094	0.9258 (0.1846)	8.88E-07	1	genotyped	NaN (NA)	44.94 (25.78)	28.3 (12.56)
rs2876443	20	16850210	OTOR, PCSK2	Intergenic	G/A	0.3783	-0.3432 (0.0688)	1.02E-06	0.2642	imputed	24.99 (10.18)	28.52 (14.85)	32.26 (14.46)
8-22000941	8	22000941	FAM160B2	Upstream	A/G	0.01055	-2.941 (0.5938)	1.20E-06	1	imputed	NaN (NA)	6.46 (4.19)	29.51 (14.25)
rs11136306	8	144776225	TSTA3, ZNF623	Intergenic	G/A	0.2388	0.3805 (0.07727)	1.40E-06	0.531	imputed	41.55 (16.31)	31.01 (15.76)	27.48 (12.61)
4-82066960	4	82066960	ABLIM2	Intronic	C/T	0.01336	-1.519 (0.3113)	1.71E-06	0.1147	imputed	NaN (NA)	21 (9.75)	29.56 (14.37)
5-80377241	5	80377241	RASGRF2	Intronic	T/A	0.01055	1.209 (0.2481)	1.75E-06	0.07189	imputed	119.03 (NA)	36.5 (8.84)	28.93 (13.5)
rs2189784	19	15820200	AC004510.1, CYP4F2	Intergenic	A/G	0.4177	0.3232 (0.06695)	2.17E-06	0.3963	genotyped	35.39 (14.51)	30.17 (14.96)	25.1 (11.85)
3-44929482	3	44929482	TGM4	Intronic	T/C	0.04571	-0.7082 (0.148)	2.66E-06	0.6529	imputed	8.74 (7.42)	26.01 (9.58)	29.79 (14.57)
18-27203944	18	27203944	DSG1, DSG4	Intergenic	C/T	0.01055	-1.616 (0.3388)	2.86E-06	1	imputed	NaN (NA)	17.98 (13.18)	29.59 (14.28)
rs60517856	5	168153983	SLIT3	Intronic	G/T	0.0879	0.5635 (0.1196)	3.69E-06	0.8136	imputed	20.98 (NA)	36.82 (18.16)	27.99 (13.06)
rs1229041	7	38970070	VPS41, POU6F2	Intergenic	G/A	0.04219	-0.802 (0.1704)	3.83E-06	0.6299	genotyped	NaN (NA)	23.09 (9.9)	29.92 (14.53)
rs7658486	4	149103639	ARHGAP10	Intronic	T/C	0.04014	0.8509 (0.1811)	3.96E-06	1	genotyped	NaN (NA)	41.38 (24.02)	28.46 (12.92)
rs12928973	16	77858655	5S rRNA	Downstream	T/C	0.07454	-0.6127 (0.131)	4.36E-06	0.4166	genotyped	4.12 (NA)	23.62 (10.56)	30.29 (14.56)
14-68573278	14	68573278	ACTN1, WDR22	Intergenic	G/A	0.01547	-1.25 (0.2674)	4.42E-06	1	imputed	NaN (NA)	20.82 (10.22)	29.67 (14.37)
rs7844547	8	141474716	TRAPPC9	Intronic	G/C	0.0429	0.7212 (0.1544)	4.45E-06	1	genotyped	119.03 (NA)	32.74 (17.76)	28.74 (12.94)
rs6840027	4	1522280	CRIPAK, FAM53A	Intergenic	T/C	0.2482	-0.3602 (0.07753)	5.04E-06	0.3654	imputed	22.64 (10.61)	28.08 (11.39)	30.72 (15.94)
10-117223414	10	117223414	ATRNL1	Intronic	T/A	0.02743	-0.9208 (0.1985)	5.18E-06	1	imputed	NaN (NA)	20.31 (7.05)	29.9 (14.47)
rs854736	7	94479441	PPP1R9A	Intronic	C/T	0.4705	-0.3094 (0.06671)	5.18E-06	0.4518	imputed	26.99 (13.09)	28.78 (14.42)	32.67 (14.73)
rs8055253	16	10778814	FAM18A	Intronic	A/C	0.2152	-0.3842 (0.08303)	5.45E-06	0.2218	genotyped	25.86 (12.94)	27.84 (11.99)	30.37 (15.45)
rs10136206	14	67141763	PIGH	Upstream	A/G	0.08732	-0.591 (0.1282)	5.85E-06	0.3476	imputed	45.56 (NA)	25.77 (10.02)	29.92 (14.85)
rs6738730	2	230080033	DNER	Intronic	T/C	0.01266	-1.695 (0.3685)	6.19E-06	1	imputed	NaN (NA)	16.32 (10.66)	29.58 (14.29)
rs59350173	8	2039273	MYOM2	Intronic	T/C	0.04732	-0.6963 (0.1516)	6.34E-06	0.06444	imputed	16.34 (11.16)	30.76 (11.41)	29.43 (14.51)
rs12618573	2	240492311	AC093802.1,NDUFA10	Intergenic	G/A	0.4937	0.2984 (0.06513)	6.68E-06	0.2941	imputed	31.17 (14.89)	29.44 (15.24)	27.74 (11.88)
rs12204216	6	120951624	U6, 5S rRNA	Intergenic	T/G	0.07876	-0.5395 (0.1185)	7.62E-06	0.6105	genotyped	10.03 (9.24)	25.65 (9.97)	30.16 (14.82)
2-224034141	2	224034141	KCNE4, SCG2	Intergenic	T/C	0.0225	-0.9539 (0.2098)	7.81E-06	1	imputed	NaN (NA)	21.3 (8.58)	29.82 (14.46)
rs35173943	5	45940305	HCN1, Centromeric region	Intergenic	G/A	0.01195	-1.272 (0.2799)	7.89E-06	1	imputed	NaN (NA)	25.18 (9.64)	29.49 (14.43)
rs13082052	3	4691672	ITPR1	Intronic	C/T	0.1589	0.4158 (0.09159)	8.07E-06	0.3994	genotyped	52.18 (31.53)	30.93 (14.61)	28.03 (12.64)
16-4149866	16	4149866	ADCY9, SRL	Intergenic	A/C	0.0838	-0.5514 (0.1215)	8.16E-06	1	imputed	35.05 (NA)	25.91 (12.58)	29.94 (14.57)
rs11760870	7	151057195	PRKAG2	Intronic	T/C	0.01477	-1.085 (0.2411)	9.56E-06	0.1392	imputed	3.5 (NA)	22.61 (7.43)	29.63 (14.37)
8-40073986	8	40073986	IDEO2, C_orf4	Intergenic	T/C	0.01617	-1.036 (0.2303)	9.74E-06	0.1654	imputed	3.5 (NA)	20.56 (4.13)	29.71 (14.38)
rs56279214	12	107423806	CMKLR1, FICD	Intergenic	C/G	0.01195	-1.857 (0.4144)	1.05E-05	1	imputed	NaN (NA)	17.77 (11.31)	29.52 (14.31)
rs2275038	10	121180836	GRK5	Intronic	A/G	0.01547	-1.314 (0.2941)	1.10E-05	1	genotyped	NaN (NA)	16.74 (7.55)	29.69 (14.32)
rs2498163	23	88855697	NA	Intergenic on both X and Y	A/G	0.03902	-0.8424 (0.189)	1.17E-05	1	imputed	3.5 (NA)	23.4 (8.5)	29.83 (14.58)

## Sheet: Sheet4
Top hits from the regression on INR>4
											Odd Ratio, compared to homozygous for major allele (95% CI)			Proportion of event (total number of patients carrying the allele configuration)
Variant id	Chromosome	Position	Locus	Localization	Alleles	MAF	Beta	P	Hardy-Weinberg P	Status	hom minor	het	hom major	hom minor	het	hom major
rs2288004	16	30961541	STX4	Downstream	C/G	0.3636	4.169 (2.87-6.07)	8.67E-14*	0.9354	imputed	8.40 (4.63-15.57)	2.15 (1.30-3.66)	1 (NA)	46.99% (N=83)	18.40% (N=288)	9.45% (N=254)
rs9923231	16	31015190	VKORC1	Upstream	T/C	0.3622	3.96 (2.73-5.73)	2.77E-13*	1	genotyped	8.04 (4.43-14.90)	2.22 (1.34-3.78)	1 (NA)	45.78% (N=83)	18.82% (N=287)	9.41% (N=255)
rs1072753	10	96668677	CYP2C19, CYP2C9	Intergenic	A/G	0.09283	3.717 (2.34-5.91)	2.85E-08*	0.3731	imputed	16.14 (3.51-124.19)	2.89 (1.76-4.70)	1 (NA)	75.00% (N=8)	33.68% (N=95)	14.94% (N=522)
rs1057910	10	96731043	CYP2C9 (*3)	Non-Synonymous Coding	C/A	0.07384	3.732 (2.27-6.14)	2.18E-07*	0.2634	genotyped	24.17 (3.66-644.29)	2.93 (1.70-4.96)	1 (NA)	83.33% (N=6)	35.14% (N=74)	15.60% (N=545)
rs4917639	10	96715525	CYP2C9 (composite)	Intronic	C/A	0.2075	2.539 (1.77-3.64)	4.24E-07*	0.5694	genotyped	6.78 (2.99-15.49)	2.03 (1.31-3.13)	1 (NA)	51.85% (N=27)	24.23% (N=194)	13.61% (N=404)
6-148566952	6	148566952	SAMD5, SASH1	Intergenic	T/C	0.01688	12.19 (4.22-35.25)	8.11E-07	1	imputed	NA	8.91 (3.52-24.60)	1 (NA)	NA	65.00% (N=20)	17.02% (N=605)
rs747180	11	129495797	APLP2	Intronic	G/A	0.1224	2.706 (1.81-4.053)	1.09E-06	0.3841	genotyped	3.8 (1.09-11.99)	2.88 (1.84-4.50)	1 (NA)	38.46% (N=13)	32.33% (N=133)	14.20% (N=479)
rs6809892	3	197361641	TFRC, ZDHHC19	Intergenic	A/G	0.1231	2.551 (1.66-3.92)	2.94E-06	0.605	imputed	5.35 (1.41-20.32)	1.92 (1.21-3.00)	1 (NA)	50.00% (N=10)	26.28% (N=137)	15.69% (N=478)
rs1553676	17	50929074	MMD, TMEM100	Intergenic	T/C	0.4768	0.4844 (0.35-0.68)	6.47E-06	0.822	imputed	0.25 (0.12-0.47)	0.53 (0.34-0.82)	1 (NA)	8.82% (N=136)	17.25% (N=313)	28.41% (N=176)
rs13388405	2	48679154	STON1-GTF2A1L	Intronic	C/G	0.3516	1.922 (1.38-2.67)	6.50E-06	0.3238	imputed	2.3 (1.19-4.34)	2.17 (1.38-3.46)	1 (NA)	24.32% (N=74)	23.36% (N=274)	12.27% (N=277)
rs1799853	10	96692037	CYP2C9 (*2)	Non-Synonymous Coding	A/G	0.1262	1.676 (1.06-2.66)	1.82E-01	0.01019	genotyped	9.24 (0.74-292.23)	1.53 (0.97-2.39)	1 (NA)	66.67% (N=3)	23.65% (N=148)	16.81% (N=470)
